# Supplementary material for: Space Use Variation in Co-Occurring Sister Species: Response to Environmental Variation or Competition?
Source: PLoS One. 2015 Feb 18;10(2):e0117750. doi: 10.1371/journal.pone.0117750 (PMC4333358; doi:10.1371/journal.pone.0117750)
Supplement: S1 Table — Number of HR estimates per species and sex in allopatric and sympatric sites, and size of the subsample for which the habitat was characterized. (XLSX) [file pone.0117750.s003.xlsx]

## Sheet: S1 Table
		number of home ranges estimated
		bechuanae		dilectus
geograhy	sex	total	with habitat characterization	total	with habitat characterization
allopatry	M	15	12	14	12
	F	19	15	25	23
sympatry	M	6	3	5	4
	F	11	7	6	4
	sum	51	37	50	43
