# Supplementary material for: Space Use Variation in Co-Occurring Sister Species: Response to Environmental Variation or Competition?
Source: PLoS One. 2015 Feb 18;10(2):e0117750. doi: 10.1371/journal.pone.0117750 (PMC4333358; doi:10.1371/journal.pone.0117750)
Supplement: S2 Table — Results of the initial and minimal ANCOVA models. The models (sarlm residual, see text), testing factors that may influence HR size variation: habitat (PCA 1), sex, geography (allopatry vs sympatry), body size and population density. Bold p-values indicate significant effects. (XLSX) [file pone.0117750.s004.xlsx]

## Sheet: S2 Table
Model		Explanatory variable	Effect type	Estimate	SE	Wald's Z	p-value
initial model	log(HR)~	intercept		6.15	1.46	4.20	<0.001
AICc:232.02		species	categorial (2 levels)	-1.18	2.23	-0.53	0.598
df: 15		sex	categorial (2 levels)	0.28	0.23	1.23	0.218
R²: 0.48		habitat	continuous	0.02	0.02	1.28	0.202
n=80		geography	categorial (2 levels)	1.14	0.70	1.62	0.105
		body size	continuous	0.07	0.16	0.41	0.679
		density	continuous	-6.45	8.57	-0.75	0.452
		species x body size	mixt	0.29	0.24	1.2	0.229
		species x sex	categorial (4 levels)	0.16	0.35	0.47	0.639
		species x habitat	mixt	0.003	0.02	0.14	0.892
		species x geography	categorial (4 levels)	-0.88	0.79	-1.11	0.265
		species x geography x habitat	mixt	-0.02	0.04	-0.58	0.563
minimal model	log(HR)~	intercept		6.72	0.27	25.32	<0.001
AICc:216.87		species	categorial (2 levels)	1.2	0.35	3.40	<0.001
df: 7		sex	categorial (2 levels)	0.4	0.17	2.37	0.018
R²: 0.44		habitat	continuous	0.01	0.01	1.66	0.096
n=80		geography	categorial (2 levels)	0.85	0.30	2.82	0.005
